# Supplementary material for: Assessing Epileptogenicity Using Phase-Locked High Frequency Oscillations: A Systematic Comparison of Methods
Source: Front Neurol. 2019 Oct 23;10:1132. doi: 10.3389/fneur.2019.01132 (PMC6842969; doi:10.3389/fneur.2019.01132)
Supplement: Supplementary file 1 [file Data_Sheet_1.ZIP]

Archive with 2 entries (2 files):
- Script/main.m
- Script/phaseLockedHFO.m
