# Supplementary material for: Assessing Epileptogenicity Using Phase-Locked High Frequency Oscillations: A Systematic Comparison of Methods
Source: Front Neurol. 2019 Oct 23;10:1132. doi: 10.3389/fneur.2019.01132 (PMC6842969; doi:10.3389/fneur.2019.01132)
Supplement: Supplementary file 1 [file Data_Sheet_1.ZIP › Script/main.m]

%This script shows how to call 'phaseLockedHFO' function to calculate measures described in:
%   "Assessing epileptogenicity using phase-locked high frequency oscillations: a systematic comparison of methods"
%   Frontiers in Neurology, 2019
%
%   Mojtaba Bandarabadi, Inselspital
%   For questions: m.bandarabadi@gmail.com
%

%% define parameters
sampRate = 512;     % sampling rate of recordings in Hz
winLen = 3;         % moving window in second, def. 3
stepLen = 0.333;    % moving step in second, def. 0.333
freqLF = [4 30];    % Low frequency band (phase frequency), def. [4 30]
freqHFO = [80 150]; % HFO band, def. [80 150]


%% extract measures
% Load your recordings first!
resCFC = phaseLockedHFO(EEG,sampRate,winLen,stepLen,freqLF,freqHFO);


%% plot measures
thrSD = 2.5; % threshold to detect coupling events (thrSD*SD+Mean)

plotMtx{1} = resCFC.HFO; % read extracted measures
plotMtx{2} = resCFC.MVL;
plotMtx{3} = resCFC.PLHG;
plotMtx{4} = resCFC.PLV;
plotMtx{5} = resCFC.MI;

idxPlot = 1:size(resCFC.HFO,1); % index of samples to plot
% idxPlot = round(180/stepLen)-8:size(resCFC.HFO,1)-round(180/stepLen)-8; % only ictal period (remove preictal and postictal, each 3 minutes)
time = stepLen:stepLen:length(idxPlot)*stepLen; % define time axis

figTitle = {'HFO','MVL','PLHG','PLV','MI'};
figure('Color',[1 1 1],'units','normalized','outerposition',[0 0 1 1]);
clear ha
for i = 1:5
    window = ones(10,1)./10; % smooth window (def. 10)
    plotMtx{i} = filtfilt(window,1,plotMtx{i}); % smooth
    
    plotMtx{i} = reshape(zscore(plotMtx{i}(:)),size(plotMtx{i})); % z-score normalization
    
    plotMtx{i}(plotMtx{i} < 0) = 0;
    plotMtx{i}(plotMtx{i} > thrSD) = thrSD;
    
    ha(i) = subplot(1,5,i);
    imagesc(time,[],plotMtx{i}');
    axis ij; box off
    title(figTitle{i});
    xlabel('Time (s)')
    set(gca,'YTickLabel',[]);
    ylabel('Channels')
end
linkaxes(ha,'xy')
