# Supplementary material for: Assessing Epileptogenicity Using Phase-Locked High Frequency Oscillations: A Systematic Comparison of Methods
Source: Front Neurol. 2019 Oct 23;10:1132. doi: 10.3389/fneur.2019.01132 (PMC6842969; doi:10.3389/fneur.2019.01132)
Supplement: Supplementary file 1 [file Data_Sheet_1.ZIP › Script/phaseLockedHFO.m]

function res = phaseLockedHFO(rawData,sampRate,winLen,stepLen,freqLF,freqHFO)
%This function calculates four phase-amplitude coupling measures to assess
%  ictal phase-locked HFOs as described in:
%  "Assessing epileptogenicity using phase-locked high frequency
%  oscillations: a systematic comparison of methods"
%  Frontiers in Neurology, 2019
%
% Inputs
%   rawData:  EEG signals [channels,samples] or [samples,channels]
%   sampRate: Sampling rate of signals
%   winLen:   Length of moving window in second
%   stepLen:  Step of moving window in second
%   freqLF:   Low frequency band
%   freqHFO:  HFO band
%
% Output
%   A structure ('res') includes
%   HFO power, MVL, PLHG, PLV, and MI measures
%   calculated using the moving window and for all channels
%
%   Mojtaba Bandarabadi, Inselspital, Bern, May 2015
%   For questions: m.bandarabadi@gmail.com
%


%%
if size(rawData,1)<size(rawData,2)
    rawData = rawData';
end
nCh = size(rawData,2); % number of channels


%% Extract phase and amplitude
orderLF = round(3*(sampRate/freqLF(1))); % filter order for LF
fir1CoefLF = fir1(orderLF,[freqLF(1),freqLF(2)]./(sampRate/2)); % filter coeff. for LF

orderHFO = round(3*(sampRate/freqHFO(1))); % filter order for HFO
fir1CoefHFO = fir1(orderHFO,[freqHFO(1),freqHFO(2)]./(sampRate/2)); % filter coeff. for HFO

phaseLF = nan(size(rawData));  % phase of low frequency component
envpHFO = nan(size(rawData));  % envelope of HFOs
phaseHFO = nan(size(rawData)); % phase of HFO envelope
for iCh = 1:nCh
    phaseLF(:,iCh) = angle(hilbert(filtfilt(fir1CoefLF,1,rawData(:,iCh))));
    envpHFO(:,iCh) = abs(hilbert(filtfilt(fir1CoefHFO,1,rawData(:,iCh))));
    phaseHFO(:,iCh) = angle(hilbert(zscore(envpHFO(:,iCh))));
end


%% Dividing phase [0 2*pi] into equal bins
nBin = 18; % 18 bins, each bin covers 20 degrees
binStart = zeros(1,nBin);
binSize = 2*pi/nBin;
for i = 1:nBin
    binStart(i) = (i-1)*binSize-pi; % start of each bin
end


%% Compute measures
nSeg = floor((length(rawData)-(winLen-stepLen)*sampRate)/(stepLen*sampRate)); % number of segments

res.HFO = nan(nSeg,nCh);
res.MVL = nan(nSeg,nCh);
res.PLHG = nan(nSeg,nCh);
res.PLV = nan(nSeg,nCh);
res.MI = nan(nSeg,nCh);

normFact = nanmedian(envpHFO(1:30*sampRate,:)); % Norm. factor as median of first 30s (seizure onset is at 180s in our EEG)

for iSeg = 1:nSeg
    idx = floor((iSeg-1)*stepLen*sampRate+1):floor((iSeg-1)*stepLen*sampRate+winLen*sampRate); % index of segment
    
    for iCh = 1:nCh
        segEnvpHFO = envpHFO(idx,iCh);   % segmented HFO envelope
        segPhaseLF = phaseLF(idx,iCh);   % segmented phase of low frequency components
        segPhaseHFO = phaseHFO(idx,iCh); % segmented phase of HFO envelope
        
        res.HFO(iSeg,iCh)  = nanmean(segEnvpHFO)./normFact(iCh); % HFO power calculated using HFO envelope
        res.MVL(iSeg,iCh)  = abs(nanmean((segEnvpHFO./normFact(iCh)).*exp(1i*(segPhaseLF)))); % mean vector length
        res.PLHG(iSeg,iCh) = abs(nanmean((segEnvpHFO./normFact(iCh)).*exp(1i*(segPhaseLF-segPhaseHFO)))); % phase-locked high gamma
        res.PLV(iSeg,iCh)  = abs(nanmean(exp(1i*(segPhaseLF-segPhaseHFO)))); % phase locking value
        
        meanAmp = zeros(1,nBin); % mean amplitude in each phase-bin (phase-amplitude histogram)
        meanDis = zeros(1,nBin); % distribution of phases for correction
        for k = 1:nBin
            meanAmp(k) = nanmean(segEnvpHFO(segPhaseLF>=binStart(k) & segPhaseLF<(binStart(k)+binSize)));
            meanDis(k) = nansum(segPhaseLF>=binStart(k) & segPhaseLF<(binStart(k)+binSize));
        end
        meanAmp = meanAmp./sum(meanAmp); % normalization
        meanDis = meanDis./sum(meanDis); % normalization
        meanAmp = abs(meanAmp-(meanDis-1/nBin)); % correction for phase distribution
        KLdist = meanAmp.*log(nBin.*meanAmp);
        KLdist(isnan(KLdist)) = 0; % correction for nan values
        res.MI(iSeg,iCh) = sum(KLdist)./log(nBin); % modulation index
    end
end
end
